# Supplementary material for: Integrated causal inference, kidney transcriptomics, and experimental validation identify ChREBP (MLXIPL) as a driver of maladaptive metabolic remodeling in diabetic kidney disease
Source: Front Endocrinol (Lausanne). 2026 Apr 15;17:1809567. doi: 10.3389/fendo.2026.1809567 (PMC13125001; doi:10.3389/fendo.2026.1809567)
Supplement: Supplementary file 7 [file Table3.xlsx]

## Sheet: TableS3
Table S3. Cross-reference of lead blood cis-eQTL instruments in GTEx v10 Kidney Cortex eQTL data
SNP	chr_b38_pos	blood_effect_allele	blood_other_allele	blood_eaf	blood_beta	blood_se	blood_p	matched_in_kidney	direction_consistent	kidney_variant_id	kidney_pos	kidney_ref	kidney_alt	kidney_beta	kidney_se	kidney_p	kidney_af	ma_samples	ma_count	tss_distance	kidney_support_note
rs17145738	73568544	C	T	0.25	0.554	0.012	3.4e-150	Yes	Yes	chr7_73568544_C_T_b38	73568544	C	T	0.169022	0.131267	0.201687	0.11165	23	23	-55999	Matched; directionally consistent but not nominally significant
rs3812316	73606007	C	T	0.28	0.762	0.014	1.2e-200	Yes	Yes	chr7_73606007_C_G_b38	73606007	C	G	0.165332	0.128281	0.201269	0.116505	24	24	-18536	Matched; directionally consistent but not nominally significant
rs7805165	70121299	C	T	0.26	0.63	0.013	1.3e-160	No	NA	NA	NA	NA	NA	NA	NA	NA	NA	NA	NA	NA	Not directly matched in GTEx v10 Kidney Cortex allpairs resource
rs3812318	73738898	G	A	0.29	0.65	0.013	4.5e-170	No	NA	NA	NA	NA	NA	NA	NA	NA	NA	NA	NA	NA	Not directly matched in GTEx v10 Kidney Cortex allpairs resource
Lead SNPs from the primary blood cis-eQTL-based MR analysis were cross-referenced in GTEx v10 Kidney Cortex eQTL data. Two variants (rs17145738 and rs3812316) were directly matched and showed directionally consistent positive effects on MLXIPL expression, although neither reached nominal significance. “Matched in kidney” indicates direct positional overlap in the available kidney cortex allpairs …
